# Supplementary material for: Impact of Reversion of Mycobacterium tuberculosis Immunoreactivity Tests on the Estimated Annual Risk of Tuberculosis Infection
Source: Am J Epidemiol. 2023 Feb 7;192(12):1937–43. doi: 10.1093/aje/kwad028 (PMC10691197; doi:10.1093/aje/kwad028)
Supplement: Web_Material_kwad028 [file web_material_kwad028.zip]

Archive with 1 entries (1 files):
- Web_Material_kwad028.pdf
